# Supplementary material for: The Impact of Home Interventions on Dry Eye Disease (DED) Symptoms and Signs in United States Veterans
Source: Int J Environ Res Public Health. 2025 Mar 17;22(3):438. doi: 10.3390/ijerph22030438 (PMC11941956; doi:10.3390/ijerph22030438)
Supplement: Supplementary file 1 [file ijerph-22-00438-s001.zip]

Archive with 1 entries (1 files):
- ijerph-3329587-supplementary.pdf
